# Supplementary material for: Phylodynamic estimation of the within-host evolutionary rate of extended-spectrum beta-lactamase-producing Enterobacterales
Source: Microb Genom. 2025 Sep 5;11(9):001499. doi: 10.1099/mgen.0.001499 (PMC12413297; doi:10.1099/mgen.0.001499)
Supplement: Supplementary Material 1. [file mgen-11-01499-s001.xlsx]

## Sheet: kleb
Sample name	Patient ID	Gender	Age	Sample date	Source	Species	Sequence Type	Cluster (strain)	Patient-specif mutation rate	ST-specific mutation rate	BioProject accession	BioSample accession	SRA accession - Illumina
P0697	Pat01	male	63	2016-09-30	Rectal swab	K. pneumoniae	1825	Cluster_09	yes	no	PRJNA910977	SAMN32155806	SRR22684284
P0497	Pat01	male	63	2017-04-03	Rectal swab	K. pneumoniae	1825	Cluster_09	yes	no	PRJNA910977	SAMN32155796	SRR22684294
P0725	Pat01	male	64	2018-03-07	Rectal swab	K. pneumoniae	1825	Cluster_09	yes	no	PRJNA910977	SAMN32155808	SRR22684281
P0004	Pat02	male	81	2012-08-23	Rectal swab	K. quasipneumoniae subsp. similipneumoniae	852	Cluster_16	no	no	PRJNA910977	SAMN32155760	SRR22684399
P0002	Pat02	male	82	2013-11-26	Rectal swab	K. quasipneumoniae subsp. similipneumoniae	852	Cluster_16	no	no	PRJNA910977	SAMN32155758	SRR22684477
P0501	Pat03	male	48	2017-05-02	Rectal swab	K. pneumoniae	14	Cluster_07	yes	no	PRJNA910977	SAMN32155797	SRR22684292
P0530	Pat03	male	48	2017-08-25	Rectal swab	K. pneumoniae	14	Cluster_07	yes	no	PRJNA910977	SAMN32155799	SRR22685142
P0739	Pat03	male	49	2018-04-18	Rectal swab	K. pneumoniae	14	Cluster_07	yes	no	PRJNA910977	SAMN32155812	SRR22684277
P0783	Pat03	male	49	2018-07-21	Rectal swab	K. pneumoniae	14	Cluster_07	yes	no	PRJNA910977	SAMN32155816	SRR22684273
P0495	Pat04	male	62	2017-03-20	Rectal swab	K. pneumoniae	1427	Cluster_08	no	no	PRJNA910977	SAMN32155795	SRR22684295
P0408	Pat04	male	63	2017-10-19	Rectal swab	K. pneumoniae	1427	Cluster_08	no	no	PRJNA910977	SAMN32155791	SRR22684139
P0011	Pat05	female	58	2016-12-21	Rectal swab	K. pneumoniae	2982	Cluster_12	no	no	PRJNA910977	SAMN32155766	SRR22684166
P0014	Pat05	female	59	2017-03-22	Rectal swab	K. pneumoniae	2982	Cluster_12	no	no	PRJNA910977	SAMN32155769	SRR22684454
P0675	Pat06	female	59	2015-03-02	Rectal swab	K. pneumoniae	391	Cluster_17	no	no	PRJNA910977	SAMN32155803	SRR22684287
P0681	Pat06	female	59	2015-05-14	Rectal swab	K. pneumoniae	391	Cluster_17	no	no	PRJNA910977	SAMN32155805	SRR22684285
P0023	Pat07	female	92	2014-10-17	Rectal swab	K. pneumoniae	628	Cluster_13	no	no	PRJNA910977	SAMN32155778	SRR22684426
P0026	Pat07	female	92	2015-01-10	Rectal swab	K. pneumoniae	628	Cluster_13	no	no	PRJNA910977	SAMN32155781	SRR22684321
P0006	Pat08	male	77	2013-02-12	Rectal swab	K. pneumoniae	48	Cluster_01	no	yes	PRJNA910977	SAMN32155762	SRR22684282
P0001	Pat08	male	78	2013-12-24	Rectal swab	K. pneumoniae	48	Cluster_01	no	yes	PRJNA910977	SAMN32155757	SRR22684478
P0020	Pat09	female	35	2014-08-16	Rectal swab	K. pneumoniae	394	Cluster_05	no	no	PRJNA910977	SAMN32155775	SRR22684244
P0024	Pat09	female	35	2014-11-08	Rectal swab	K. pneumoniae	394	Cluster_05	no	no	PRJNA910977	SAMN32155779	SRR22684415
P0010	Pat10	female	28	2016-10-11	Rectal swab	K. pneumoniae	985	Cluster_04	yes	no	PRJNA910977	SAMN32155765	SRR22684177
P0015	Pat10	female	29	2017-06-02	Rectal swab	K. pneumoniae	985	Cluster_04	yes	no	PRJNA910977	SAMN32155770	SRR22684443
P0736	Pat10	female	30	2018-03-29	Rectal swab	K. pneumoniae	985	Cluster_04	yes	no	PRJNA910977	SAMN32155811	SRR22684278
P0034	Pat11	male	28	2016-05-19	Rectal swab	K. pneumoniae	307	Cluster_03	yes	no	PRJNA910977	SAMN32155789	SRR22684376
P0035	Pat11	male	28	2016-06-17	Rectal swab	K. pneumoniae	307	Cluster_03	yes	no	PRJNA910977	SAMN32155790	SRR22684150
P0013	Pat11	male	28	2017-03-03	Rectal swab	K. pneumoniae	307	Cluster_03	yes	no	PRJNA910977	SAMN32155768	SRR22684465
P0016	Pat11	male	29	2017-07-17	Rectal swab	K. pneumoniae	307	Cluster_03	yes	no	PRJNA910977	SAMN32155771	SRR22684360
P0730	Pat11	male	29	2018-03-09	Rectal swab	K. pneumoniae	307	Cluster_03	yes	no	PRJNA910977	SAMN32155810	SRR22684279
P1122	Pat11	male	29	2018-03-09	Rectal swab	K. pneumoniae	307	Cluster_03	yes	no	PRJNA910977	SAMN32155819	SRR22684269
P0642	Pat12	male	29	2013-09-10	Rectal swab	K. pneumoniae	464	Cluster_14	no	no	PRJNA910977	SAMN32155802	SRR22684288
P1229	Pat12	male	29	2014-01-08	Rectal swab	K. pneumoniae	464	Cluster_14	no	no	PRJNA910977	SAMN32155821	SRR22684267
P0018	Pat13	male	61	2014-03-13	Rectal swab	K. pneumoniae	45	Cluster_02	no	no	PRJNA910977	SAMN32155773	SRR22684338
P0027	Pat13	male	62	2015-02-09	Rectal swab	K. pneumoniae	45	Cluster_02	no	no	PRJNA910977	SAMN32155782	SRR22684310
P0029	Pat14	male	59	2015-09-10	Rectal swab	K. pneumoniae	45	Cluster_02	yes	no	PRJNA910977	SAMN32155784	SRR22684216
P0032	Pat14	male	59	2016-01-25	Rectal swab	K. pneumoniae	45	Cluster_02	yes	no	PRJNA910977	SAMN32155787	SRR22684398
P0012	Pat14	male	60	2017-02-16	Rectal swab	K. pneumoniae	45	Cluster_02	yes	no	PRJNA910977	SAMN32155767	SRR22684476
P0729	Pat14	male	62	2018-03-09	Rectal swab	K. pneumoniae	45	Cluster_02	yes	no	PRJNA910977	SAMN32155809	SRR22684280
P0775	Pat14	male	62	2018-07-04	Rectal swab	K. pneumoniae	45	Cluster_02	yes	no	PRJNA910977	SAMN32155815	SRR22684274
P0005	Pat15	male	69	2012-11-05	Rectal swab	K. pneumoniae	48	Cluster_01	yes	yes	PRJNA910977	SAMN32155761	SRR22684293
P0007	Pat15	male	69	2013-02-21	Rectal swab	K. pneumoniae	48	Cluster_01	yes	yes	PRJNA910977	SAMN32155763	SRR22684271
P0019	Pat15	male	70	2014-05-14	Rectal swab	K. pneumoniae	48	Cluster_01	yes	yes	PRJNA910977	SAMN32155774	SRR22684255
P0021	Pat15	male	71	2014-09-18	Rectal swab	K. pneumoniae	48	Cluster_01	yes	yes	PRJNA910977	SAMN32155776	SRR22684233
P0030	Pat15	male	72	2015-10-09	Rectal swab	K. pneumoniae	48	Cluster_01	yes	yes	PRJNA910977	SAMN32155785	SRR22684205
P0479	Pat16	female	81	2017-01-09	Rectal swab	K. pneumoniae	17	Cluster_15	no	no	PRJNA910977	SAMN32155792	SRR22684128
P0712	Pat16	female	82	2018-01-22	Rectal swab	K. pneumoniae	17	Cluster_15	no	no	PRJNA910977	SAMN32155807	SRR22684283
P0008	Pat17	male	20	2013-10-15	Rectal swab	K. pneumoniae	48	Cluster_11	no	yes	PRJNA910977	SAMN32155764	SRR22684188
P0017	Pat17	male	20	2014-01-03	Rectal swab	K. pneumoniae	48	Cluster_11	no	yes	PRJNA910977	SAMN32155772	SRR22684349
P0022	Pat18	male	60	2014-08-22	Rectal swab	K. quasipneumoniae subsp. quasipneumoniae	2604	Cluster_10	yes	no	PRJNA910977	SAMN32155777	SRR22684437
P0025	Pat18	male	60	2014-12-01	Rectal swab	K. quasipneumoniae subsp. quasipneumoniae	2604	Cluster_10	yes	no	PRJNA910977	SAMN32155780	SRR22684332
P0676	Pat18	male	60	2015-03-18	Rectal swab	K. quasipneumoniae subsp. quasipneumoniae	2604	Cluster_10	yes	no	PRJNA910977	SAMN32155804	SRR22684286
P0744	Pat19	female	63	2018-05-06	Rectal swab	K. pneumoniae	2459	Cluster_06	no	no	PRJNA910977	SAMN32155813	SRR22684276
P0799	Pat19	female	63	2018-08-22	Rectal swab	K. pneumoniae	2459	Cluster_06	no	no	PRJNA910977	SAMN32155817	SRR22684272

## Sheet: coli
Sample_name	Patient_ID	Gender	Age	Sample_date	Source	Species	Sequence Type (Warwick)	Cluster (strain)	Patient-specif mutation rate	ST-specific mutation rate	BioProject accession	BioSample accession	SRA accession - Illumina
P0125	Pat17	male	19	2013-01-31	Rectal swab	E. coli	2852	Cluster 37	yes	no	PRJNA910977	SAMN32155921	SRR22684262
P0107	Pat17	male	20	2013-10-15	Rectal swab	E. coli	2852	Cluster 37	yes	no	PRJNA910977	SAMN32155903	SRR22684354
P0112	Pat17	male	20	2014-01-03	Rectal swab	E. coli	2852	Cluster 37	yes	no	PRJNA910977	SAMN32155908	SRR22684348
P0151	Pat18	male	60	2014-08-22	Rectal swab	E. coli	10	Cluster 50	no	yes	PRJNA910977	SAMN32155947	SRR22684234
P0164	Pat18	male	60	2014-11-24	Rectal swab	E. coli	10	Cluster 50	no	yes	PRJNA910977	SAMN32155960	SRR22684434
P0303	Pat21	female	79	2017-07-11	Rectal swab	E. coli	131	Cluster 35	no	yes	PRJNA910977	SAMN32155975	SRR22684418
P0471	Pat21	female	80	2017-12-31	Rectal swab	E. coli	131	Cluster 35	no	yes	PRJNA910977	SAMN32155992	SRR22684327
P0103	Pat22	female	89	2012-02-02	Rectal swab	E. coli	648	Cluster 4	yes	yes	PRJNA910977	SAMN32155899	SRR22684358
P0129	Pat22	female	90	2013-04-04	Rectal swab	E. coli	648	Cluster 4	yes	yes	PRJNA910977	SAMN32155925	SRR22684258
P0145	Pat22	female	92	2014-05-09	Rectal swab	E. coli	648	Cluster 4	yes	yes	PRJNA910977	SAMN32155941	SRR22684240
P0108	Pat24	male	66	2013-12-12	Rectal swab	E. coli	131	Cluster 13	yes	yes	PRJNA910977	SAMN32155904	SRR22684353
P0143	Pat24	male	66	2014-03-31	Rectal swab	E. coli	131	Cluster 13	yes	yes	PRJNA910977	SAMN32155939	SRR22684242
P0147	Pat24	male	66	2014-06-10	Rectal swab	E. coli	131	Cluster 13	yes	yes	PRJNA910977	SAMN32155943	SRR22684238
P0928	Pat26	female	92	2018-04-24	Rectal swab	E. coli	131	Cluster 25	no	yes	PRJNA910977	SAMN32156024	SRR22684220
P1012	Pat26	female	92	2018-09-25	Rectal swab	E. coli	131	Cluster 25	no	yes	PRJNA910977	SAMN32156031	SRR22684212
P0194	Pat27	male	56	2017-02-28	Rectal swab	E. coli	1193	Cluster 28	yes	no	PRJNA910977	SAMN32155965	SRR22684429
P1076	Pat27	male	56	2017-02-28	Rectal swab	E. coli	131	Cluster 14	yes	yes	PRJNA910977	SAMN32156036	SRR22684207
P0055	Pat27	male	57	2017-05-23	Rectal swab	E. coli	1193	Cluster 28	yes	no	PRJNA910977	SAMN32155851	SRR22684162
P0036	Pat27	male	57	2017-05-23	Rectal swab	E. coli	131	Cluster 14	yes	yes	PRJNA910977	SAMN32155833	SRR22684182
P0043	Pat27	male	57	2017-08-07	Rectal swab	E. coli	1193	Cluster 28	yes	no	PRJNA910977	SAMN32155840	SRR22684174
P0044	Pat27	male	57	2017-08-07	Rectal swab	E. coli	131	Cluster 14	yes	yes	PRJNA910977	SAMN32155841	SRR22684173
P0116	Pat28	female	64	2012-11-02	Rectal swab	E. coli	131	Cluster 1	yes	yes	PRJNA910977	SAMN32155912	SRR22684344
P1116	Pat28	female	65	2014-02-05	Rectal swab	E. coli	131	Cluster 1	yes	yes	PRJNA910977	SAMN32156045	SRR22684197
P1117	Pat28	female	65	2014-02-05	Rectal swab	E. coli	131	Cluster 1	yes	yes	PRJNA910977	SAMN32156046	SRR22684196
P0154	Pat28	female	66	2014-09-26	Rectal swab	E. coli	131	Cluster 1	yes	yes	PRJNA910977	SAMN32155950	SRR22684230
P0367	Pat29	male	76	2017-09-15	Rectal swab	E. coli	131	Cluster 27	no	yes	PRJNA910977	SAMN32155982	SRR22684410
P0886	Pat29	male	76	2018-03-22	Rectal swab	E. coli	131	Cluster 27	no	yes	PRJNA910977	SAMN32156019	SRR22684225
P0071	Pat30	female	87	2011-01-20	Rectal swab	E. coli	362	Cluster 23	yes	yes	PRJNA910977	SAMN32155867	SRR22684466
P0085	Pat30	female	89	2012-06-06	Rectal swab	E. coli	362	Cluster 23	yes	yes	PRJNA910977	SAMN32155881	SRR22684450
P0086	Pat30	female	89	2012-06-06	Rectal swab	E. coli	362	Cluster 23	yes	yes	PRJNA910977	SAMN32155882	SRR22684449
P0135	Pat30	female	90	2013-07-01	Rectal swab	E. coli	362	Cluster 47	no	yes	PRJNA910977	SAMN32155931	SRR22684251
P0136	Pat30	female	90	2013-07-01	Rectal swab	E. coli	362	Cluster 47	no	yes	PRJNA910977	SAMN32155932	SRR22684250
P0109	Pat31	female	63	2013-12-17	Rectal swab	E. coli	410	Cluster 19	yes	no	PRJNA910977	SAMN32155905	SRR22684352
P0149	Pat31	female	64	2014-07-07	Rectal swab	E. coli	410	Cluster 19	yes	no	PRJNA910977	SAMN32155945	SRR22684236
P0161	Pat31	female	64	2014-11-11	Rectal swab	E. coli	410	Cluster 19	yes	no	PRJNA910977	SAMN32155957	SRR22684439
P0843	Pat32	male	82	2018-01-26	Rectal swab	E. coli	131	Cluster 33	no	yes	PRJNA910977	SAMN32156012	SRR22684305
P1036	Pat32	male	83	2018-10-09	Rectal swab	E. coli	131	Cluster 33	no	yes	PRJNA910977	SAMN32156032	SRR22684211
P1118	Pat33	female	69	2014-02-25	Rectal swab	E. coli	69	Cluster 20	no	no	PRJNA910977	SAMN32156047	SRR22684195
P1119	Pat33	female	70	2014-06-20	Rectal swab	E. coli	69	Cluster 20	no	no	PRJNA910977	SAMN32156048	SRR22684193
P0113	Pat34	male	57	2013-09-25	Rectal swab	E. coli	131	Cluster 1	yes	yes	PRJNA910977	SAMN32155909	SRR22684347
P0047	Pat34	male	60	2017-02-19	Rectal swab	E. coli	131	Cluster 1	yes	yes	PRJNA910977	SAMN32155844	SRR22684170
P0048	Pat34	male	60	2017-02-19	Rectal swab	E. coli	131	Cluster 1	yes	yes	PRJNA910977	SAMN32155845	SRR22684169
P0110	Pat35	female	47	2014-01-06	Rectal swab	E. coli	131	Cluster 5	yes	yes	PRJNA910977	SAMN32155906	SRR22684351
P0064	Pat35	female	51	2017-11-30	Rectal swab	E. coli	131	Cluster 5	yes	yes	PRJNA910977	SAMN32155860	SRR22684473
P0825	Pat35	female	51	2018-01-11	Rectal swab	E. coli	131	Cluster 5	yes	yes	PRJNA910977	SAMN32156007	SRR22684311
P0053	Pat37	female	76	2017-03-21	Rectal swab	E. coli	38	Cluster 53	no	no	PRJNA910977	SAMN32155850	SRR22684163
P0037	Pat37	female	76	2017-05-31	Rectal swab	E. coli	38	Cluster 53	no	no	PRJNA910977	SAMN32155834	SRR22684181
P0166	Pat38	female	57	2016-09-29	Rectal swab	E. coli	131	Cluster 26	yes	yes	PRJNA910977	SAMN32155962	SRR22684432
P0167	Pat38	female	57	2016-09-29	Rectal swab	E. coli	131	Cluster 26	yes	yes	PRJNA910977	SAMN32155963	SRR22684431
P0288	Pat38	female	57	2017-06-16	Rectal swab	E. coli	131	Cluster 26	yes	yes	PRJNA910977	SAMN32155973	SRR22684420
P0067	Pat39	female	44	2010-01-26	Rectal swab	E. coli	131	Cluster 42	no	yes	PRJNA910977	SAMN32155863	SRR22684470
P0068	Pat39	female	44	2010-03-25	Rectal swab	E. coli	131	Cluster 42	no	yes	PRJNA910977	SAMN32155864	SRR22684469
P0081	Pat40	male	79	2012-03-12	Rectal swab	E. coli	131	Cluster 1	yes	yes	PRJNA910977	SAMN32155877	SRR22684455
P0087	Pat40	male	80	2012-06-08	Rectal swab	E. coli	131	Cluster 1	yes	yes	PRJNA910977	SAMN32155883	SRR22684448
P0119	Pat40	male	80	2012-12-04	Rectal swab	E. coli	131	Cluster 1	yes	yes	PRJNA910977	SAMN32155915	SRR22684341
P0130	Pat40	male	80	2013-03-26	Rectal swab	E. coli	131	Cluster 1	yes	yes	PRJNA910977	SAMN32155926	SRR22684257
P0398	Pat41	female	94	2017-10-11	Rectal swab	E. coli	131	Cluster 51	no	yes	PRJNA910977	SAMN32155985	SRR22684407
P0908	Pat41	female	94	2018-04-06	Rectal swab	E. coli	131	Cluster 51	no	yes	PRJNA910977	SAMN32156020	SRR22684224
P0082	Pat42	male	61	2012-03-08	Rectal swab	E. coli	354	Cluster 24	yes	no	PRJNA910977	SAMN32155878	SRR22684453
P0114	Pat42	male	62	2013-09-21	Rectal swab	E. coli	354	Cluster 24	yes	no	PRJNA910977	SAMN32155910	SRR22684346
P0115	Pat42	male	63	2014-01-14	Rectal swab	E. coli	354	Cluster 24	yes	no	PRJNA910977	SAMN32155911	SRR22684345
P0105	Pat43	female	74	2012-01-13	Rectal swab	E. coli	131	Cluster 21	no	yes	PRJNA910977	SAMN32155901	SRR22684356
P0090	Pat43	female	75	2012-06-27	Rectal swab	E. coli	131	Cluster 21	no	yes	PRJNA910977	SAMN32155886	SRR22684445
P0066	Pat44	male	28	2010-01-12	Rectal swab	E. coli	131	Cluster 2	yes	yes	PRJNA910977	SAMN32155862	SRR22684471
P0104	Pat44	male	30	2012-01-13	Rectal swab	E. coli	131	Cluster 2	yes	yes	PRJNA910977	SAMN32155900	SRR22684357
P0083	Pat44	male	30	2012-05-15	Rectal swab	E. coli	131	Cluster 2	yes	yes	PRJNA910977	SAMN32155879	SRR22684452
P0072	Pat45	male	76	2011-01-26	Rectal swab	E. coli	131	Cluster 3	yes	yes	PRJNA910977	SAMN32155868	SRR22684464
P0138	Pat45	male	79	2013-09-16	Rectal swab	E. coli	131	Cluster 3	yes	yes	PRJNA910977	SAMN32155934	SRR22684248
P0139	Pat45	male	79	2013-09-16	Rectal swab	E. coli	131	Cluster 3	yes	yes	PRJNA910977	SAMN32155935	SRR22684247
P0158	Pat45	male	80	2014-10-22	Rectal swab	E. coli	131	Cluster 3	yes	yes	PRJNA910977	SAMN32155954	SRR22684442
P0159	Pat45	male	80	2014-10-22	Rectal swab	E. coli	131	Cluster 3	yes	yes	PRJNA910977	SAMN32155955	SRR22684441
P0165	Pat45	male	80	2014-12-22	Rectal swab	E. coli	131	Cluster 3	yes	yes	PRJNA910977	SAMN32155961	SRR22684433
P0976	Pat45	male	84	2018-08-03	Rectal swab	E. coli	131	Cluster 3	yes	yes	PRJNA910977	SAMN32156028	SRR22684215
P1062	Pat45	male	84	2018-11-06	Rectal swab	E. coli	131	Cluster 3	yes	yes	PRJNA910977	SAMN32156035	SRR22684208
P0131	Pat46	male	51	2013-04-01	Rectal swab	E. coli	405	Cluster 18	yes	yes	PRJNA910977	SAMN32155927	SRR22684256
P0134	Pat46	male	51	2013-06-28	Rectal swab	E. coli	405	Cluster 18	yes	yes	PRJNA910977	SAMN32155930	SRR22684252
P0106	Pat46	male	52	2013-09-26	Rectal swab	E. coli	405	Cluster 18	yes	yes	PRJNA910977	SAMN32155902	SRR22684355
P0039	Pat47	female	83	2017-06-08	Rectal swab	E. coli	410	Cluster 11	no	no	PRJNA910977	SAMN32155836	SRR22684179
P0062	Pat47	female	83	2017-11-21	Rectal swab	E. coli	410	Cluster 11	no	no	PRJNA910977	SAMN32155858	SRR22684475
P0475	Pat48	male	81	2018-01-08	Rectal swab	E. coli	58	Cluster 31	no	no	PRJNA910977	SAMN32155993	SRR22684326
P1085	Pat48	male	81	2018-01-08	Rectal swab	E. coli	93	Cluster 12	yes	no	PRJNA910977	SAMN32156037	SRR22684206
P1086	Pat48	male	81	2018-01-08	Rectal swab	E. coli	93	Cluster 12	yes	no	PRJNA910977	SAMN32156038	SRR22684204
P1087	Pat48	male	82	2018-07-23	Rectal swab	E. coli	93	Cluster 12	yes	no	PRJNA910977	SAMN32156039	SRR22684203
P1088	Pat48	male	82	2018-11-14	Rectal swab	E. coli	58	Cluster 31	no	no	PRJNA910977	SAMN32156040	SRR22684202
P1089	Pat48	male	82	2018-11-14	Rectal swab	E. coli	93	Cluster 12	yes	no	PRJNA910977	SAMN32156041	SRR22684201
P0146	Pat50	female	47	2016-06-05	Rectal swab	E. coli	2554	Cluster 45	no	no	PRJNA910977	SAMN32155942	SRR22684239
P0050	Pat50	female	48	2017-02-02	Rectal swab	E. coli	2554	Cluster 45	no	no	PRJNA910977	SAMN32155847	SRR22684167
P0079	Pat51	female	70	2012-01-10	Rectal swab	E. coli	648	Cluster 4	no	yes	PRJNA910977	SAMN32155875	SRR22684457
P0117	Pat51	female	71	2012-11-12	Rectal swab	E. coli	648	Cluster 4	no	yes	PRJNA910977	SAMN32155913	SRR22684343
P0069	Pat52	female	37	2010-04-13	Rectal swab	E. coli	405	Cluster 36	no	yes	PRJNA910977	SAMN32155865	SRR22684468
P0070	Pat52	female	37	2010-07-31	Rectal swab	E. coli	405	Cluster 36	no	yes	PRJNA910977	SAMN32155866	SRR22684467
P0073	Pat53	male	49	2011-01-12	Rectal swab	E. coli	977	Cluster 49	no	no	PRJNA910977	SAMN32155869	SRR22684463
P0077	Pat53	male	49	2011-04-15	Rectal swab	E. coli	977	Cluster 49	no	no	PRJNA910977	SAMN32155873	SRR22684459
P0118	Pat55	female	56	2012-10-23	Rectal swab	E. coli	648	Cluster 8	yes	yes	PRJNA910977	SAMN32155914	SRR22684342
P0132	Pat55	female	57	2013-03-21	Rectal swab	E. coli	648	Cluster 8	yes	yes	PRJNA910977	SAMN32155928	SRR22684254
P0040	Pat55	female	61	2017-05-19	Rectal swab	E. coli	648	Cluster 8	yes	yes	PRJNA910977	SAMN32155837	SRR22684178
P0061	Pat55	female	61	2017-09-23	Rectal swab	E. coli	648	Cluster 8	yes	yes	PRJNA910977	SAMN32155857	SRR22684156
P0091	Pat56	female	51	2012-08-02	Rectal swab	E. coli	91	Cluster 15	yes	no	PRJNA910977	SAMN32155887	SRR22684444
P0120	Pat56	female	51	2012-12-06	Rectal swab	E. coli	91	Cluster 15	yes	no	PRJNA910977	SAMN32155916	SRR22684340
P0127	Pat56	female	51	2013-03-07	Rectal swab	E. coli	91	Cluster 15	yes	no	PRJNA910977	SAMN32155923	SRR22684260
P0157	Pat59	female	48	2014-10-10	Rectal swab	E. coli	131	Cluster 34	no	yes	PRJNA910977	SAMN32155953	SRR22684227
P0162	Pat59	female	48	2014-11-11	Rectal swab	E. coli	131	Cluster 34	no	yes	PRJNA910977	SAMN32155958	SRR22684436
P0098	Pat60	female	85	2011-08-11	Rectal swab	E. coli	362	Cluster 17	no	yes	PRJNA910977	SAMN32155894	SRR22684364
P0121	Pat60	female	86	2012-12-04	Rectal swab	E. coli	362	Cluster 17	no	yes	PRJNA910977	SAMN32155917	SRR22684339
P0100	Pat61	female	57	2011-11-30	Rectal swab	E. coli	10	Cluster 6	no	yes	PRJNA910977	SAMN32155896	SRR22684362
P0084	Pat61	female	58	2012-05-15	Rectal swab	E. coli	10	Cluster 6	no	yes	PRJNA910977	SAMN32155880	SRR22684451
P0124	Pat62	female	42	2013-01-29	Rectal swab	E. coli	131	Cluster 44	no	yes	PRJNA910977	SAMN32155920	SRR22684335
P0142	Pat62	female	43	2014-03-03	Rectal swab	E. coli	131	Cluster 44	no	yes	PRJNA910977	SAMN32155938	SRR22684243
P0093	Pat63	male	76	2011-03-29	Rectal swab	E. coli	10	Cluster 7	yes	yes	PRJNA910977	SAMN32155889	SRR22684369
P0094	Pat63	male	76	2011-03-29	Rectal swab	E. coli	10	Cluster 7	yes	yes	PRJNA910977	SAMN32155890	SRR22684368
P0101	Pat63	male	77	2011-11-17	Rectal swab	E. coli	10	Cluster 7	yes	yes	PRJNA910977	SAMN32155897	SRR22684361
P0128	Pat64	male	70	2013-03-12	Rectal swab	E. coli	73	Cluster 29	no	no	PRJNA910977	SAMN32155924	SRR22684259
P0140	Pat64	male	72	2015-01-10	Rectal swab	E. coli	73	Cluster 29	no	no	PRJNA910977	SAMN32155936	SRR22684246
P0122	Pat65	male	33	2012-12-03	Rectal swab	E. coli	1722	Cluster 40	no	no	PRJNA910977	SAMN32155918	SRR22684337
P0123	Pat65	male	33	2013-01-02	Rectal swab	E. coli	1722	Cluster 40	no	no	PRJNA910977	SAMN32155919	SRR22684336
P0075	Pat66	male	39	2011-03-03	Rectal swab	E. coli	131	Cluster 22	no	yes	PRJNA910977	SAMN32155871	SRR22684461
P0096	Pat66	male	39	2011-06-16	Rectal swab	E. coli	131	Cluster 22	no	yes	PRJNA910977	SAMN32155892	SRR22684366
P0148	Pat68	male	43	2014-06-10	Rectal swab	E. coli	38	Cluster 52	no	no	PRJNA910977	SAMN32155944	SRR22684237
P0155	Pat68	male	43	2014-10-01	Rectal swab	E. coli	38	Cluster 52	no	no	PRJNA910977	SAMN32155951	SRR22684229
P0111	Pat69	male	89	2014-01-13	Rectal swab	E. coli	405	Cluster 10	yes	yes	PRJNA910977	SAMN32155907	SRR22684350
P0144	Pat69	male	90	2014-04-23	Rectal swab	E. coli	405	Cluster 10	yes	yes	PRJNA910977	SAMN32155940	SRR22684241
P0169	Pat69	male	92	2017-02-01	Rectal swab	E. coli	405	Cluster 10	yes	yes	PRJNA910977	SAMN32155964	SRR22684430
P0845	Pat69	male	93	2018-01-31	Rectal swab	E. coli	405	Cluster 10	yes	yes	PRJNA910977	SAMN32156014	SRR22684303
P1090	Pat69	male	93	2018-01-31	Rectal swab	E. coli	405	Cluster 10	yes	yes	PRJNA910977	SAMN32156042	SRR22684200
P0163	Pat71	male	66	2014-11-11	Rectal swab	E. coli	131	Cluster 43	no	yes	PRJNA910977	SAMN32155959	SRR22684435
P0041	Pat71	male	69	2017-05-31	Rectal swab	E. coli	131	Cluster 43	no	yes	PRJNA910977	SAMN32155838	SRR22684176
P1120	Pat72	female	71	2014-11-05	Rectal swab	E. coli	69	Cluster 32	no	no	PRJNA910977	SAMN32156049	SRR22684192
P0340	Pat72	female	74	2017-08-15	Rectal swab	E. coli	69	Cluster 32	no	no	PRJNA910977	SAMN32155981	SRR22684411
P0063	Pat73	female	52	2017-11-23	Rectal swab	E. coli	636	Cluster 9	yes	no	PRJNA910977	SAMN32155859	SRR22684474
P0065	Pat73	female	52	2017-12-15	Rectal swab	E. coli	636	Cluster 9	yes	no	PRJNA910977	SAMN32155861	SRR22684472
P0930	Pat73	female	52	2018-04-25	Rectal swab	E. coli	636	Cluster 9	yes	no	PRJNA910977	SAMN32156025	SRR22684219
P1091	Pat73	female	52	2018-04-25	Rectal swab	E. coli	636	Cluster 9	yes	no	PRJNA910977	SAMN32156043	SRR22684199
